# Supplementary material for: Combined aCGH and Exome Sequencing Analysis Improves Autism Spectrum Disorders Diagnosis: A Case Report
Source: Medicina (Kaunas). 2022 Apr 7;58(4):522. doi: 10.3390/medicina58040522 (PMC9030270; doi:10.3390/medicina58040522)
Supplement: Supplementary file 1 [file medicina-58-00522-s001.zip]

Archive with 1 entries (1 files):
- medicina-1624190-supplementary.pdf
